# Supplementary material for: Therapeutic Vaccines for Hematological Cancers: A Scoping Review of This Immunotherapeutic Approach as Alternative to the Treatment of These Malignancies
Source: Vaccines (Basel). 2025 Jan 23;13(2):114. doi: 10.3390/vaccines13020114 (PMC11860334; doi:10.3390/vaccines13020114)
Supplement: Supplementary file 1 [file vaccines-13-00114-s001.zip]

Archive with 1 entries (1 files):
- vaccines-3329059-supplementary.pdf
